# Supplementary material for: Tuning the Gas Separation Performances of Smectic Liquid Crystalline Polymer Membranes by Molecular Engineering
Source: Membranes (Basel). 2022 Aug 20;12(8):805. doi: 10.3390/membranes12080805 (PMC9414843; doi:10.3390/membranes12080805)
Supplement: Supplementary file 1 [file membranes-12-00805-s001.zip]

Archive with 1 entries (1 files):
- membranes-1861620-supplementary.pdf
